# Supplementary material for: Third chromosome candidate genes for conspecific sperm precedence between D. simulans and D. mauritiana
Source: BMC Genet. 2010 Apr 13;11:21. doi: 10.1186/1471-2156-11-21 (PMC2864193; doi:10.1186/1471-2156-11-21)
Supplement: Additional file 1 — Results from Phylogenetic Analysis by Maximum Likelihood (PAML) analysis of candidate genes using D. melanogaster, D. simulans and D. sechellia gene sequence data from the Drosophila 12 Genomes Consortium [39]. [file 1471-2156-11-21-S1.XLS]

## Sheet: Sheet1
Additional file 1: D. melanogaster, D. simulans and D. sechellia (or D. mauritiana) PAML analysis
Gene symbol	Gene name	Anotation ID	Cytogenetic map	Origin	Flybase information	Miss ortholog	ℓ(M0)	wMo	ℓ(M1)	2Dℓ(M1vsM0)	w(si)M1	ℓ(M2si)	w(1,-1)	2Dℓ(M2-M0)	ℓ(M2Ns2)	ℓ(M2Ns2; w=1)	2Dℓ(M2Ns2)
CG17122	CG17122	CG17122	77B1	Dorus			-2698.59	0.0534	-2697.39	2.39906	0.0325				-2696.48	-2696.48	0
polo	polo	CG12306	77B2-77B3	Flybase	BP: sperm		-2351.3	0.0055	-2348.54	5.51611	0.117				-2349.5	-2348.53	-1.94048
fbl	fumble	CG5725	77B9-77C1	Flybase	BP: spermatogenesis		-2374.29	0.0906	-2373.6	1.36459	0.034				-2374.29	-2374.29	0
Mst77F	Male-specific transcript 77F	CG3354	77E8-77E8	Flybase	BP: sperm		-1150.09	0.6303	-1148.38	3.41	999				-1148.31	-1149.14	1.64968
CG10589	CG10589	CG10589	78A1	Dorus			-1612.38	0.0735	-1612.28	0.213678	0.0624				-1612.38	-1612.38	0
skd	skuld	CG9936	78A2-78A2	Flybase	BP: sex comb development		-12873.9	0.1382	-12868.2	11.4618	0.1077	-12873.7	-1	0.510004	-12843.5	-12843.5	0
CG10510	CG10510	CG10510	78C2	Dorus			-2045.56	0.0435	-2041.31	8.49089	0.1887	-2042.61	1	5.906	-2041.64	-2041.74	0.212396
CG9389	CG9389	CG9389	78C3	Dorus			-2837.69	0.2858	-2834.61	6.16892	0.9704	-2835.77	1	3.83512	-2826.23	-2829.39	6.31372
CG9391	CG9391	CG9391	78C3	Dorus		sec (ma)	-1115.68	0.0179	-1114.65	2.05981	0.2507				-1111.45	-1111.45	0
CG32436	CG32436	CG32436	78C8	Dorus			-7261.63	0.0875	-7230.03	63.2069	0.0001	-7259.41	-1	4.44637	-7218.18	-7218.18	1e-05
sa	spermatocyte arrest	CG11308	78D1-78D1	Flybase	BP: spermatogenesis		-1402.16	0.3958	-1401.4	1.51302	0.4841				-1401.95	-1401.95	0
SAK	SAK	CG7186	78D4-78D4	Flybase	BP: sperm axoneme assembly		-3570.69	0.1184	-3568.6	4.17478	0.0637				-3569.77	-3569.77	0
CG32444	CG32444	CG32444	78E1-2	Dorus			-1615.56	0.0116	-1614.42	2.29097	0.0001				-1615.56	-1615.56	0
CG32445	CG32445	CG32445	78E1-2	Dorus			-1638.43	0.0366	-1637.22	2.41885	0.0698				-1635.75	-1635.75	0
CycH	Cyclin H	CG7405	78F3-78F3	Flybase	PA: spermatogonium		-1422.1	0.0563	-1415.91	12.3858	0.0246	-1421.72	-1	0.772998	-1422.1	-1422.1	0
CG7145	CG7145	CG7145	78F4	Dorus			-2636.05	0.0378	-2635.79	0.53518	0.0586				-2636.05	-2635.98	-0.14434
Act79B	Actin 79B	CG7478	79A6-79A6	Dorus/Flybase	OI: Expressed male abdominal muscles		-1287.99	0.0131	-1283.45	9.08328	0.1855	-1283.45	1	9.08328	-1276.94	-1281.19	8.50477
CG9063	CG9063	CG9063	79D2-3	Dorus		sim (seq error)	-6709.54	0.0883	-6709.04	0.993946	0.0938				-6706.19	-6706.19	0
CG14448	CG14448	CG14448	80A2	Dorus			-1027.07	0.1778	-1026.92	0.292536	0.2479				-1024.99	-1024.99	0
Qm	Qm	CG17521	80D1-80D1	Haerty			-977.995	0.0171	-977.65	0.691026	0.0001				-976.693	-976.693	0
CG9772	CG9772	CG9772	82A4	Dorus			-2636.97	0.289	-2636.04	1.84501	0.0889				-2635.59	-2635.59	0
CG34357	CG34357	CG12584	82C1	Dorus		sec, sim	NA	NA	NA	NA	NA				NA	NA	NA
rpk	ripped pocket	CG1058	82C5-82C5	Flybase	TE: spermatogenesis		-2562.34	0.0935	-2561.6	1.47039	0.0819				-2562.34	-2562.34	0
CG17387	CG17387	CG17387	82D5	Dorus			-4188.79	0.0269	-4188.45	0.665492	0.0534				-4188.46	-4188.46	0
Tim17b1	Tim17b1	CG1158	82F8-82F9	Haerty			-847.844	0.1033	-847.249	1.19169	0.123				-847.844	-847.844	0
CG31542	CG31542	CG31542	83A1	Dorus			-898.173	0.2808	-892.019	12.3067	0.5246	-893.371	1	9.60252	-873.39	-887.169	27.5578
CG12162	CG12162	CG12162	83A4-83A4	Haerty			-1868.35	0.0803	-1867.32	2.0605	0.2392				-1867.55	-1867.55	0
mia	meiosis I arrest	CG10390	83B1-83B1	Flybase	BP: spermatogenesis		-3121.41	0.6517	-3120.15	2.51572	0.2775				-3119.19	-3119.19	0
noi	noisette	CG2925	83B4-83B4	Flybase	OI: differentiation of male germ cells		-2231.5	0.0184	-2230.96	1.07941	0.0001				-2227.72	-2227.72	0
CG31546	CG31546	CG31546	83B7	Dorus			-1154.5	0.0386	-1153.5	1.98859	0.0001				-1151.34	-1151.34	0
CG1041	CG1041	CG1041	83E4-5	Dorus		sec (ma)	-2402.28	0.1809	-2394.75	15.0513	0.0494	-2399.31	-1	5.94279	-2386.16	-2382.23	-7.86154
CG10284	CG10284	CG10284	83E4-83E5	Wolfner-K			-2680.56	0.537	-2679.92	1.27488	0.4197				-2675.14	-2675.14	0
gpp	grappa	CG10272	83E6-83E7	Flybase	OI: transformation male tergite plates		-8339.35	0.0733	-8336.77	5.15237	0.0138				-8330.28	-8330.28	0
Spase18-21	Spase 18/21-subunit	CG2358	84A1-84A1	Haerty			-732.479	0.0001	-732.479	0	0.0001				-732.474	-732.474	0
sunz	sungrazer	CG15179	84A1-84A1	Flybase	BP: male meiosis		-890.042	0.1005	-889.171	1.74202	0.2327				-878.265	-888.51	20.4906
Scr	Sex combs reduced	CG1030	84A5-84A5	Flybase	BP: sex differentiation		-1954.45	0.0806	-1946.02	16.871	0.0001	-1953.68	-1	1.54807	-1936.71	-1936.71	0
djl	don juan like	CG1984	84B2	Dorus			-2080.95	0.365	-2073.96	13.9851	0.6307	-2074.32	1	13.2579	-1992.55	-2014.66	44.2187
dj	don juan	CG1980	84B2	Flybase/Dorus	BP: spermatogenesis		-1196.4	0.0998	-1195.25	2.2961	0.0273				-1196.4	-1196.4	0
αTub84B	α-Tubulin at 84B	CG1913	84B2-84B2	Dorus			-1856.48	0.0001	-1856.48	0	0.0001				-1856.47	-1856.47	0
CG3321	CG3321	CG3321	88B4	Dorus			-333.672	0.187	-332.795	1.75427	999				-331.441	-332.969	3.05655
His4r	Histone H4 replacement	CG3379	88C9-88C9	Dorus			-438.243	0.0001	-438.243	0	0.0001				-438.241	-438.241	0
CG7362	CG7362	CG7362	88D2	Dorus		sec, sim (sima)	-2209.85	0.394	-2209.14	1.42	0.357				-2199.24	-2202.4	6.32
eff	effete	CG7425	88D2-88D2	Flybase	BP: spermatid development		-591.43	0.9993	-591.43	-4e-06	1.0401				-591.43	-591.43	-2e-06
CG3610	CG3610	CG3610	88D5-88D5	Dorus			-2354.12	0.086	-2352.93	2.38936	0.1507				-2348.07	-2348.07	0
CG3731	CG3731	CG3731	88D6	Dorus			-1953.2	0.0001	-1953.2	0	0.0001				-1953.18	-1953.18	0
CG6136	CG6136	CG6136	88F2-88F2	Haerty			-1241.87	0.0418	-1239.73	4.27343	0.0001				-1241.85	-1241.85	0
CG6125	CG6125	CG6125	88F4-88F4	Haerty			-3268.62	0.1861	-3259.01	19.2219	0.1313	-3268.32	-1	0.610462	-3246.12	-3246.12	0
Act88F	Actin 88F	CG5178	88F5-88F5	Dorus		sec (ma)	-1202.85	0.0125	-1201.01	3.67748	0.0001				-1202.85	-1202.85	0
CG31294	CG31294	CG31294	89A2-89A2	Haerty			-1179.5	0.14	-1178.48	2.03858	0.0001				-1169.81	-1169.81	0
CG4546	CG4546	CG4546	89A5	Dorus			-1991.35	0.0629	-1990.21	2.28741	0.0001				-1991.35	-1991.35	0
CG9593	CG9593	CG9593	89A5	Dorus			-2075.19	0.4516	-2075.1	0.173098	0.4833				-2059.29	-2059.29	0
spn-E	spindle E	CG3158	89A5-89A5	Flybase	PA: spermatocyte		-4968.56	0.3045	-4960.7	15.7232	0.4552	-4961.78	1	13.5744	-4774.99	-4911.78	273.57
CG10317	CG10317	CG10317	89B13-89B14	Haerty			-800.386	0.2551	-797.541	5.6905	0.5368				-795.709	-795.766	0.113468
CG14891	CG14891	CG14891	89B20-89B20	Haerty		sec (ma)	-2687.7	1.6334	-2685.37	4.66733	5.781				-2688.12	-2691.39	6.53686
CG31287	CG31287	CG31287	89B7-89B7	Haerty			-1220.81	0.4826	-1220.54	0.546828	0.7171				-1203.8	-1216.2	24.7967
gish	gilgamesh	CG6963	89B9-89B12	Flybase	BP: spermatogenesis		-2061.33	0.2415	-2057.82	7.02503	0.0001	-2060.07	-1	2.52012	-2053.43	-2053.43	0
Mat89Bb	Maternal transcript 89Bb	CG6814	89B9-89B9	Flybase	TE: testis		-3224.72	0.0939	-3224.47	0.503122	0.0581				-3224.72	-3224.72	0
Mst89B	Mst89B	CG6864	89B9-89B9	Flybase	TE: testis		-2037.34	0.4971	-2036.31	2.05963	0.7588				-2030.18	-2030.19	0.012786
CG10326	CG10326	CG10326	89D6-89D6	Haerty			-514.067	0.1082	-512.425	3.28268	0.0001				-512.379	-512.379	0
abd-A	abdominal A	CG10325	89E2-89E2	Flybase	PE: male genital disc		-1451.14	0.0001	-1451.14	0	0.0001				-1451.13	-1451.13	0
abd-B	abdominal B	CG11648	89E4-89E5	Flybase	BP: male gonad development		-2098.02	0.0598	-2097.5	1.0473	0.0454				-2095.33	-2095.33	0
CG17556	CG17556	CG17556	89E6-89E6	Haerty			-1351.52	0.0464	-1351.36	0.307826	0.0646				-1351.52	-1351.46	-0.109058
CG5265	CG5265	CG5265	89F1	Dorus			-3145.29	0.1406	-3145.21	0.174352	0.1598				-3136.44	-3136.44	0
CG31418	CG31418	CG31418	90A1	Wolfner-P			-1198.43	0.3938	-1196.56	3.74766	0.1018				-1192.98	-1192.98	0
CG34053	CG34053	CG34053	90A5-90A6	Wolfner-P			-775.287	0.2313	-773.829	2.91593	0.1502				-775.042	-775.042	0
MED17	Mediator complex subunit 17	CG7957	90F6-90F6	Flybase	BP: sex comb development		-2060.53	0.0214	-2058.83	3.39765	0.0001				-2057.11	-2057.11	0
CG7131	CG7131	CG7131	91A1	Dorus			-1135.34	0.0559	-1132.86	4.95826	0.1761				-1133.79	-1133.79	0
Dlc90F	Dynein light chain 90F	CG12363	91A2-91A2	Flybase	BP: spermatid development		-428.051	0.0001	-428.051	8e-05	0				-428.049	-428.049	0
koko	kokopelli	CG31232	91A5-91A6	Flybase	BP: male germ-line stem cell division		-664.51	0.1041	-659.775	9.47087	0.0001	-661.749	-1	5.52365	-643.057	-643.057	0
koko	kokopelli	CG31232	91A5-91A6	Flybase	BP: male germ-line stem cell division		-2055.6	0.4188	-2053.68	3.82706	0.1187				-2013.99	-2013.99	0
fru	fruitless	CG14307	91A7-91B3	Flybase	BP: male sex differentiation		-4285.87	0.344	-4278.18	15.3758	0.4989	-4279.18	1	13.3789	-4066.83	-4175.08	216.504
fru	fruitless	CG14307	91A7-91B3	Flybase	BP: male sex differentiation		-4091.18	0.3014	-4061.6	59.1586	0.0283	-4084.76	-1	12.8452	-4008.7	-4008.7	0
Rh2	Rhodopsin 2	CG16740	91D4-91D4	Flybase	TE: testis		-1734.34	0.0369	-1731.88	4.92171	0.1323				-1732.41	-1732.41	0
CG6040	CG6040	CG6040	91F2-91F2	Haerty			-8317.38	0.0804	-8315.79	3.1791	0.0552				-8317.38	-8317.38	0
CG11779	CG11779	CG11779	91F4-91F4	Haerty			-1329.94	0.0301	-1329.34	1.20365	0.0001				-1329.94	-1329.94	0
nos	nanos	CG5637	91F4-91F4	Flybase	BP: spermatogenesis		-1829.23	0.3934	-1829.17	0.12932	0.3738				-1826.44	-1826.44	0
CG7342	CG7342	CG7342	92A10	Haerty			-2580.17	0.0467	-2578.85	2.6389	0.0551				-2580.17	-2580.15	-0.050884
CG3517	CG3517	CG3517	92A4	Dorus			-1740.81	0.0315	-1737.95	5.72056	0.0001				-1738.23	-1738.23	0
CG6255	CG6255	CG6255	92A5	Dorus			-2099.36	0.2244	-2088.34	22.0557	0.3798	-2088.41	1	21.9096	-1966.56	-2039.22	145.327
CG4686	CG4686	CG4686	92B4	Dorus			-814.479	0.076	-813.675	1.60708	0.0001				-814.479	-814.479	0
CG4836	CG4836	CG4836	92B4	Dorus			-6245.6	0.2523	-6229.56	32.0726	0.206	-6245.51	-1	0.176896	-6190.02	-6204.58	29.1334
mira	miranda	CG12249	92B9-92B9	Dorus			-3301.2	0.0255	-3297	8.40666	0.0001	-3298.23	-1	5.94836	-3301.2	-3301.2	0
CG4390	CG4390	CG4390	92C4-92C4	Haerty			-1494.89	0.0256	-1494.41	0.9546	0.063				-1494.58	-1494.58	0
Origin	Refers to the source of information.
Flybase information	BP= Biological process
	PA= Phenotype annotated with
	OI= Other information
	TE= transcript expression
	PE: Polypeptide expression
Miss ortholog	The gene sequence is lacking an open reading frame (ORF) in D. simulans and/or D. sechellia.
	(sima) or (ma) refers to our own sequencing of D. simulans and/or D. mauritiana used in the analysis.
	(seq error) refers to our own sequencing failing to detect the lack of an ORF in D. simulans.
ℓ(M0)	Likelihood estimate from the one ratio PAML branch model.
wMo	w(dN/dS per codon) estimate from the PAML one ratio branch model.
ℓ(M1)	Likelihood estimate from the free ratios PAML branch model.
2Dℓ(M1vsM0)	Test statistic for comparisons between the likelihood of the one ratio (M0) and the free ratios (M1) branch models. The test follows a Chi-square distribution with 2 degrees of freedom. Significant values are highlighted in yellow.
w(si)M1	w(dN/dS per codon) estimate for the D. simulans branch using the free-ratios model.
ℓ(M2si)	Likelihood estimate from a branch model (M2) testing the D. simulans foreground branch to the other branches as background.
w(1,-1)	w higher in D. simulans = 1; lower in D. simulans = -1.
2Dℓ(M2-M0)	Test statistic for comparisons between the likelihood of the one ratio (M0) and a model testing the D. simulans foreground branch (M2). The test statistic follows a Chi-square distribution with 1 degree of freedom. Significant values are highlighted in yellow.
ℓ(M2Ns2)	Likelihood estimate from a mixed branch-site model (M2Ns2) allowing w to vary among sites and among lineages. The lineage tested is D. simulans.
ℓ(M2Ns2; w=1)	Likelihood estimate from a mixed branch-site model (M2Ns2) allowing w to vary among sites and among lineages, but w is set up at 1 for the D. simulans lineage.
2Dℓ(M2Ns2)	Test statistic for comparisons between the likelihood of the branch-site models. The test statistic follows a Chi-square distribution with 1 degree of freedom. Significant values are highlighted in yellow.
